# Supplementary material for: Self-powered electrotactile textile haptic glove for enhanced human-machine interface
Source: Sci Adv. 2025 Mar 21;11(12):eadt0318. doi: 10.1126/sciadv.adt0318 (PMC11927614; doi:10.1126/sciadv.adt0318)
Supplement: Supplementary file 2 — Movies S1 to S4 [file sciadv.adt0318_movies_s1_to_s4.zip]

Archive with 4 entries (4 files):
- adt0318_movie_s3.mp4
- adt0318_movie_s4.mp4
- adt0318_movie_s2.mp4
- adt0318_movie_s1.mp4
